# Supplementary material for: Plasmatic Membrane Expression of Adhesion Molecules in Human Cardiac Progenitor/Stem Cells Might Explain Their Superior Cell Engraftment after Cell Transplantation
Source: Stem Cells Int. 2020 Oct 10;2020:8872009. doi: 10.1155/2020/8872009 (PMC7569451; doi:10.1155/2020/8872009)
Supplement: Supplementary 5 — Supplemental Table 4. GO biological processes of biotinylated proteins identified in the plasmatic membrane of bone marrow mesenchymal stem cells. [file 8872009.f5.txt]

ID	Description	GeneRatio	BgRatio	pvalue	p.adjust	qvalue	geneID	Count
GO:0032963	collagen metabolic process	11/116	176/28478	1.6442826628757e-10	3.72907652074781e-07	3.02471655459888e-07	P08670/P50454/P05556/P17813/P08123/Q9UBG0/P09619/P02452/Q9Y6C2/Q12884/P07858	11
GO:0007229	integrin-mediated signaling pathway	11/116	187/28478	3.14557277161351e-10	3.72907652074781e-07	3.02471655459888e-07	P35579/P21333/P06756/P05556/Q9UKX5/P04216/Q9Y490/P08648/P56199/O14786/P18084	11
GO:0007160	cell-matrix adhesion	13/116	436/28478	2.80434437231857e-08	2.21636683558911e-05	1.79773233972843e-05	P02751/P06756/P05556/Q9UKX5/P04216/P19320/Q9Y6C2/P16070/P56199/O14786/P18084/P05121/Q9UM22	13
GO:0010810	regulation of cell-substrate adhesion	12/116	395/28478	8.07503814016967e-08	4.68312780818323e-05	3.79856356658339e-05	P02751/P21333/P23142/P09382/P27658/P04216/P02452/P08648/O14786/P05121/Q76M96/Q96S97	12
GO:0018149	peptide cross-linking	6/116	55/28478	9.87584944787691e-08	4.68312780818323e-05	3.79856356658339e-05	P02751/P04264/P35908/P13645/P04083/P21980	6
GO:0070268	cornification	8/116	149/28478	1.83292264409512e-07	7.24309931524922e-05	5.87499942238909e-05	P04264/P35908/P13645/P35527/P02533/P13647/P02538/P08779	8
GO:0034113	heterotypic cell-cell adhesion	7/116	109/28478	3.27739639242756e-07	0.000111010097806368	9.0042153518273e-05	P06756/P05556/P04216/P19320/P08648/P16070/Q96S97	7
GO:0010712	regulation of collagen metabolic process	6/116	82/28478	1.09094196618845e-06	0.000292711820213965	0.000237423470235039	P08670/P05556/P17813/P09619/Q9Y6C2/Q12884	6
GO:0030260	entry into host cell	9/116	266/28478	1.50891426468171e-06	0.000292711820213965	0.000237423470235039	P06756/P05556/P09382/P02538/P26022/P08648/P18084/Q92692/P07858	9
GO:0044409	entry into host	9/116	266/28478	1.50891426468171e-06	0.000292711820213965	0.000237423470235039	P06756/P05556/P09382/P02538/P26022/P08648/P18084/Q92692/P07858	9
GO:0051806	entry into cell of other organism involved in symbiotic interaction	9/116	266/28478	1.50891426468171e-06	0.000292711820213965	0.000237423470235039	P06756/P05556/P09382/P02538/P26022/P08648/P18084/Q92692/P07858	9
GO:0051828	entry into other organism involved in symbiotic interaction	9/116	266/28478	1.50891426468171e-06	0.000292711820213965	0.000237423470235039	P06756/P05556/P09382/P02538/P26022/P08648/P18084/Q92692/P07858	9
GO:0031424	keratinization	9/116	268/28478	1.60491508341693e-06	0.000292711820213965	0.000237423470235039	P04264/P35908/P13645/P35527/P02533/P13647/P02538/P08779/Q86YZ3	9
GO:0032964	collagen biosynthetic process	6/116	92/28478	2.14934225649094e-06	0.000364006463581429	0.00029525175207586	P08670/P50454/P17813/P09619/P02452/Q9Y6C2	6
GO:0035924	cellular response to vascular endothelial growth factor stimulus	6/116	100/28478	3.49935067888553e-06	0.000553130697309173	0.000448653592303429	P04083/P04792/P09619/P19320/O14786/O60462	6
GO:0010811	positive regulation of cell-substrate adhesion	8/116	228/28478	4.51455447936564e-06	0.000669000541910996	0.000542637568013225	P02751/P21333/P27658/P04216/P08648/O14786/Q76M96/Q96S97	8
GO:0060485	mesenchyme development	11/116	486/28478	5.01689098217386e-06	0.000699708736396131	0.000567545499964808	P02751/P17813/Q13308/P23528/P09619/P02452/Q9NQC3/O14786/Q92841/O60462/P42224	11
GO:0051701	interaction with host	10/116	397/28478	5.43688655759975e-06	0.000716158779337167	0.000580888405890921	P06756/P04406/P05556/P09382/P02538/P26022/P08648/P18084/Q92692/P07858	10
GO:0046718	viral entry into host cell	8/116	236/28478	5.81542679429506e-06	0.000725704048909136	0.000588630734248038	P06756/P05556/P09382/P26022/P08648/P18084/Q92692/P07858	8
GO:0030216	keratinocyte differentiation	10/116	411/28478	7.36119337727881e-06	0.000872669474876402	0.000707836857909915	P04264/P35908/P13645/P35527/P02533/P04083/P13647/P02538/P08779/Q86YZ3	10
GO:0034329	cell junction assembly	10/116	428/28478	1.04676632573918e-05	0.00118184902777505	0.000958617582519039	P02751/P21333/P02533/P13647/P04216/Q9Y490/P08648/O14786/P52907/Q16658	10
GO:0048762	mesenchymal cell differentiation	9/116	371/28478	2.19691123132094e-05	0.00232725587428803	0.0018876763001728	P02751/P17813/P23528/P02452/Q9NQC3/O14786/Q92841/O60462/P42224	9
GO:0045104	intermediate filament cytoskeleton organization	5/116	83/28478	2.31698125693794e-05	0.00232725587428803	0.0018876763001728	P35908/P08670/P35527/P02533/P08779	5
GO:0045109	intermediate filament organization	4/116	41/28478	2.35572083437e-05	0.00232725587428803	0.0018876763001728	P35908/P08670/P35527/P02533	4
GO:0045103	intermediate filament-based process	5/116	84/28478	2.45566323228026e-05	0.0023289510094946	0.00188905125278991	P35908/P08670/P35527/P02533/P08779	5
GO:0061438	renal system vasculature morphogenesis	3/116	15/28478	2.89114486943666e-05	0.00253885351312383	0.00205930669647594	P09619/O14786/Q9UM47	3
GO:0061439	kidney vasculature morphogenesis	3/116	15/28478	2.89114486943666e-05	0.00253885351312383	0.00205930669647594	P09619/O14786/Q9UM47	3
GO:0043903	regulation of symbiosis, encompassing mutualism through parasitism	9/116	391/28478	3.31031074466039e-05	0.00276655406991411	0.00224399843980247	P06756/P04406/P09382/P02538/P23528/P23284/P26022/Q92692/P42224	9
GO:0009913	epidermal cell differentiation	10/116	491/28478	3.38380717113071e-05	0.00276655406991411	0.00224399843980247	P04264/P35908/P13645/P35527/P02533/P04083/P13647/P02538/P08779/Q86YZ3	10
GO:0007044	cell-substrate junction assembly	7/116	221/28478	3.51102455787652e-05	0.00277487974224174	0.00225075153236505	P02751/P02533/P13647/P04216/Q9Y490/P08648/O14786	7
GO:0035987	endodermal cell differentiation	5/116	92/28478	3.81173973719268e-05	0.00291536610222059	0.00236470237685943	P02751/P06756/P27658/P08648/P18084	5
GO:0045766	positive regulation of angiogenesis	8/116	316/28478	4.73352351379037e-05	0.00350724507849905	0.00284478534858389	P14618/P05556/P04083/P17813/P04792/P08648/O14786/P05121	8
GO:0071526	semaphorin-plexin signaling pathway	4/116	50/28478	5.20799940879455e-05	0.00374186866613693	0.00303509247842668	P21333/O15031/O14786/O60462	4
GO:0001706	endoderm formation	5/116	100/28478	5.68650769216822e-05	0.00396550286415614	0.00321648592990444	P02751/P06756/P27658/P08648/P18084	5
GO:0034446	substrate adhesion-dependent cell spreading	6/116	175/28478	8.3853480883053e-05	0.00568047437639196	0.00460752810746881	P02751/P21333/P23142/P06756/O14786/Q96S97	6
GO:0048010	vascular endothelial growth factor receptor signaling pathway	6/116	181/28478	0.000100935729713661	0.00655711137744031	0.00531858309244754	P06756/P04792/Q9Y6C2/P08648/O14786/O60462	6
GO:1904018	positive regulation of vasculature development	8/116	353/28478	0.000102325230267942	0.00655711137744031	0.00531858309244754	P14618/P05556/P04083/P17813/P04792/P08648/O14786/P05121	8
GO:1901166	neural crest cell migration involved in autonomic nervous system development	3/116	23/28478	0.000109887567782465	0.00674828498315852	0.00547364721269312	P02751/O14786/O60462	3
GO:0006929	substrate-dependent cell migration	4/116	61/28478	0.000114012166796463	0.00674828498315852	0.00547364721269312	P02751/Q9UKX5/O14786/O60462	4
GO:0030574	collagen catabolic process	4/116	61/28478	0.000114012166796463	0.00674828498315852	0.00547364721269312	P05556/Q9UBG0/Q12884/P07858	4
GO:0006909	phagocytosis	9/116	461/28478	0.00011669324517482	0.00674828498315852	0.00547364721269312	P35579/P06756/P05556/P04083/Q08431/P26022/P21980/P0C0L5/P50995	9
GO:0038084	vascular endothelial growth factor signaling pathway	4/116	66/28478	0.000155012509381467	0.00875082523198709	0.00709794121904611	P04792/P09619/O14786/O60462	4
GO:0060856	establishment of blood-brain barrier	3/116	26/28478	0.000159894634890408	0.00881651579825946	0.00715122393989658	P17813/O95980/Q9BRK3	3
GO:0033627	cell adhesion mediated by integrin	5/116	126/28478	0.000169602053657944	0.00913923793688604	0.00741298928308765	P06756/P05556/Q9UKX5/P08648/P05121	5
GO:0035051	cardiocyte differentiation	7/116	287/28478	0.000179466156705708	0.00945587238998298	0.00766981680237027	P02545/P05556/P09619/P19320/P11413/Q96HC4/Q92629	7
GO:0048844	artery morphogenesis	5/116	129/28478	0.000189296834484083	0.00975701727308178	0.00791408047145127	P17813/P09619/O14786/P04114/Q9UM47	5
GO:0051817	modification of morphology or physiology of other organism involved in symbiotic interaction	6/116	208/28478	0.000215050302916913	0.0108486014514043	0.00879948271957896	P06756/P04406/P02538/P23528/P23284/P26022	6
GO:0001755	neural crest cell migration	4/116	73/28478	0.000229026271635794	0.0113129435426764	0.00917611838330256	P02751/P23528/O14786/O60462	4
GO:0032965	regulation of collagen biosynthetic process	4/116	74/28478	0.000241357191797313	0.0116787326888047	0.0094728160991126	P08670/P17813/P09619/Q9Y6C2	4
GO:0007492	endoderm development	5/116	139/28478	0.000267755322543466	0.012558851846878	0.0101866955200986	P02751/P06756/P27658/P08648/P18084	5
GO:0048532	anatomical structure arrangement	3/116	31/28478	0.000272361471477788	0.012558851846878	0.0101866955200986	P11021/O14786/O60462	3
GO:0019674	NAD metabolic process	5/116	140/28478	0.00027677834453217	0.012558851846878	0.0101866955200986	P14618/P06733/P04406/P21589/P40261	5
GO:0051702	interaction with symbiont	5/116	141/28478	0.000286030366820504	0.012558851846878	0.0101866955200986	P02751/P04406/P23528/P23284/P26022	5
GO:0055013	cardiac muscle cell development	5/116	141/28478	0.000286030366820504	0.012558851846878	0.0101866955200986	P02545/P09619/P11413/Q96HC4/Q92629	5
GO:0001704	formation of primary germ layer	6/116	223/28478	0.000312409343472102	0.0133452959253767	0.0108245935118041	P02751/P06756/P05556/P27658/P08648/P18084	6
GO:0034109	homotypic cell-cell adhesion	5/116	144/28478	0.00031519889153146	0.0133452959253767	0.0108245935118041	P35579/P21333/P09382/P04792/Q9Y490	5
GO:0043277	apoptotic cell clearance	4/116	80/28478	0.000325587677188035	0.0135433049581198	0.0109852019616351	P06756/Q08431/P21980/P0C0L5	4
GO:0048483	autonomic nervous system development	4/116	81/28478	0.000341432274578931	0.0137175137197842	0.0111265056121316	P02751/P19320/O14786/O60462	4
GO:0022617	extracellular matrix disassembly	5/116	147/28478	0.000346567982804808	0.0137175137197842	0.0111265056121316	P35613/P16070/Q12884/Q16658/Q92743	5
GO:0055001	muscle cell development	7/116	320/28478	0.00034713235899918	0.0137175137197842	0.0111265056121316	P02545/P05556/P17813/P09619/P11413/Q96HC4/Q92629	7
GO:0055006	cardiac cell development	5/116	149/28478	0.000368756021244697	0.014333123383134	0.0116258369424342	P02545/P09619/P11413/Q96HC4/Q92629	5
GO:1903672	positive regulation of sprouting angiogenesis	4/116	86/28478	0.000429038726478062	0.0162466261715807	0.0131779111702715	P14618/P04083/P08648/O14786	4
GO:0055007	cardiac muscle cell differentiation	6/116	237/28478	0.000431690193508893	0.0162466261715807	0.0131779111702715	P02545/P05556/P09619/P11413/Q96HC4/Q92629	6
GO:0048675	axon extension	6/116	242/28478	0.000481974125313406	0.0178556351737201	0.0144830053774275	P02751/P05556/Q13740/Q9NQC3/O14786/O60462	6
GO:0048588	developmental cell growth	8/116	446/28478	0.000494555025485743	0.0180398456219492	0.0146324215637644	P02751/P05556/Q13740/Q9NQC3/O14786/P11413/O60462/Q96HC4	8
GO:0061436	establishment of skin barrier	3/116	39/28478	0.000540773209586852	0.0191150350844694	0.0155045257827368	P04264/P08779/Q86YZ3	3
GO:0007369	gastrulation	7/116	345/28478	0.000543476825629981	0.0191150350844694	0.0155045257827368	P02751/P06756/P05556/P27658/P08648/P18084/Q96S97	7
GO:0042476	odontogenesis	6/116	248/28478	0.000548216948858675	0.0191150350844694	0.0155045257827368	P24821/P35613/P08123/P02452/P05121/Q92743	6
GO:0060977	coronary vasculature morphogenesis	3/116	40/28478	0.000582890567201689	0.0200294715193508	0.0162462405229212	P09619/O14786/Q92629	3
GO:0031532	actin cytoskeleton reorganization	5/116	172/28478	0.000708381005333086	0.0239938766234964	0.0194618360412564	P35579/P21333/P04083/Q13308/O14786	5
GO:0060840	artery development	5/116	174/28478	0.000746230180611888	0.0249198839187435	0.020212936100488	P17813/P09619/O14786/P04114/Q9UM47	5
GO:0060976	coronary vasculature development	4/116	100/28478	0.000758357349850037	0.0249731288402005	0.0202561239499418	Q13308/P09619/O14786/Q92629	4
GO:0035821	modification of morphology or physiology of other organism	6/116	266/28478	0.000790134200074123	0.0256631258681609	0.0208157921201935	P06756/P04406/P02538/P23528/P23284/P26022	6
GO:0042730	fibrinolysis	3/116	45/28478	0.000824866901023211	0.0260767922976804	0.021151323904132	P04264/P05121/Q12884	3
GO:0044788	modulation by host of viral process	3/116	45/28478	0.000824866901023211	0.0260767922976804	0.021151323904132	P23528/P23284/P26022	3
GO:0009435	NAD biosynthetic process	4/116	103/28478	0.000847103094133723	0.0264273873183034	0.0214356974097273	P14618/P06733/P04406/P40261	4
GO:0032967	positive regulation of collagen biosynthetic process	3/116	46/28478	0.000879808639949734	0.0267439267348823	0.0216924478432951	P08670/P17813/P09619	3
GO:0033561	regulation of water loss via skin	3/116	46/28478	0.000879808639949734	0.0267439267348823	0.0216924478432951	P04264/P08779/Q86YZ3	3
GO:0045123	cellular extravasation	4/116	105/28478	0.000910184374187079	0.0271349752920885	0.022009633891383	P05556/P04216/P19320/P56199	4
GO:0010714	positive regulation of collagen metabolic process	3/116	47/28478	0.000937019445008032	0.0271349752920885	0.022009633891383	P08670/P17813/P09619	3
GO:0046596	regulation of viral entry into host cell	3/116	47/28478	0.000937019445008032	0.0271349752920885	0.022009633891383	P09382/P26022/Q92692	3
GO:0030168	platelet activation	6/116	275/28478	0.000938451275390661	0.0271349752920885	0.022009633891383	P35579/P21333/P08123/P04792/Q9Y490/P02452	6
GO:0021649	vestibulocochlear nerve structural organization	2/116	12/28478	0.00105707487680871	0.0285164558015325	0.0231301759192878	O14786/O60462	2
GO:0060978	angiogenesis involved in coronary vascular morphogenesis	2/116	12/28478	0.00105707487680871	0.0285164558015325	0.0231301759192878	P09619/O14786	2
GO:0061552	ganglion morphogenesis	2/116	12/28478	0.00105707487680871	0.0285164558015325	0.0231301759192878	O14786/O60462	2
GO:0097187	dentinogenesis	2/116	12/28478	0.00105707487680871	0.0285164558015325	0.0231301759192878	P05121/Q92743	2
GO:1904835	dorsal root ganglion morphogenesis	2/116	12/28478	0.00105707487680871	0.0285164558015325	0.0231301759192878	O14786/O60462	2
GO:0034114	regulation of heterotypic cell-cell adhesion	3/116	49/28478	0.00105839228618088	0.0285164558015325	0.0231301759192878	P04216/P16070/Q96S97	3
GO:0055002	striated muscle cell development	6/116	283/28478	0.00108750972841146	0.0286809608557543	0.0232636087298111	P02545/P05556/P09619/P11413/Q96HC4/Q92629	6
GO:1900024	regulation of substrate adhesion-dependent cell spreading	4/116	111/28478	0.00111921756683077	0.0286809608557543	0.0232636087298111	P21333/P23142/O14786/Q96S97	4
GO:0048846	axon extension involved in axon guidance	3/116	50/28478	0.00112262498567617	0.0286809608557543	0.0232636087298111	Q13740/O14786/O60462	3
GO:1902284	neuron projection extension involved in neuron projection guidance	3/116	50/28478	0.00112262498567617	0.0286809608557543	0.0232636087298111	Q13740/O14786/O60462	3
GO:0050766	positive regulation of phagocytosis	4/116	112/28478	0.00115705998495159	0.0286809608557543	0.0232636087298111	P06756/Q08431/P26022/P0C0L5	4
GO:0070527	platelet aggregation	4/116	112/28478	0.00115705998495159	0.0286809608557543	0.0232636087298111	P35579/P21333/P04792/Q9Y490	4
GO:0043542	endothelial cell migration	7/116	393/28478	0.00116215345275698	0.0286809608557543	0.0232636087298111	P35579/P05556/P04083/P04792/O14786/Q12884/O60462	7
GO:0061437	renal system vasculature development	3/116	51/28478	0.00118926808718881	0.0286809608557543	0.0232636087298111	P09619/O14786/Q9UM47	3
GO:0061440	kidney vasculature development	3/116	51/28478	0.00118926808718881	0.0286809608557543	0.0232636087298111	P09619/O14786/Q9UM47	3
GO:0010812	negative regulation of cell-substrate adhesion	4/116	113/28478	0.00119579040854878	0.0286809608557543	0.0232636087298111	P23142/P09382/P02452/P05121	4
GO:0021824	cerebral cortex tangential migration using cell-axon interactions	2/116	13/28478	0.00124594642266668	0.0286809608557543	0.0232636087298111	O14786/O60462	2
GO:0021828	gonadotrophin-releasing hormone neuronal migration to the hypothalamus	2/116	13/28478	0.00124594642266668	0.0286809608557543	0.0232636087298111	O14786/O60462	2
GO:0021856	hypothalamic tangential migration using cell-axon interactions	2/116	13/28478	0.00124594642266668	0.0286809608557543	0.0232636087298111	O14786/O60462	2
GO:0097374	sensory neuron axon guidance	2/116	13/28478	0.00124594642266668	0.0286809608557543	0.0232636087298111	O14786/O60462	2
GO:1903375	facioacoustic ganglion development	2/116	13/28478	0.00124594642266668	0.0286809608557543	0.0232636087298111	O14786/O60462	2
GO:0006735	NADH regeneration	3/116	53/28478	0.00132992096824572	0.0294695571561738	0.0239032524248394	P14618/P06733/P04406	3
GO:0033688	regulation of osteoblast proliferation	3/116	53/28478	0.00132992096824572	0.0294695571561738	0.0239032524248394	P06756/Q4V9L6/P17342	3
GO:0061621	canonical glycolysis	3/116	53/28478	0.00132992096824572	0.0294695571561738	0.0239032524248394	P14618/P06733/P04406	3
GO:0061718	glucose catabolic process to pyruvate	3/116	53/28478	0.00132992096824572	0.0294695571561738	0.0239032524248394	P14618/P06733/P04406	3
GO:0098742	cell-cell adhesion via plasma-membrane adhesion molecules	7/116	408/28478	0.00144012809636728	0.0312484396156252	0.0253461338443682	O15031/P05556/Q13740/P19320/P08648/Q96S97/Q92692	7
GO:0021855	hypothalamus cell migration	2/116	14/28478	0.00144973781430568	0.0312484396156252	0.0253461338443682	O14786/O60462	2
GO:0021932	hindbrain radial glia guided cell migration	2/116	14/28478	0.00144973781430568	0.0312484396156252	0.0253461338443682	P21333/P05556	2
GO:0061615	glycolytic process through fructose-6-phosphate	3/116	55/28478	0.00148061665116277	0.0313441257134547	0.0254237464443081	P14618/P06733/P04406	3
GO:0061620	glycolytic process through glucose-6-phosphate	3/116	55/28478	0.00148061665116277	0.0313441257134547	0.0254237464443081	P14618/P06733/P04406	3
GO:0002040	sprouting angiogenesis	5/116	208/28478	0.00164879534537855	0.0338085649415337	0.0274226944652188	P14618/P05556/P04083/P08648/O14786	5
GO:0070613	regulation of protein processing	5/116	208/28478	0.00164879534537855	0.0338085649415337	0.0274226944652188	P35579/P06733/P13987/P05121/P0C0L5	5
GO:0021886	hypothalamus gonadotrophin-releasing hormone neuron differentiation	2/116	15/28478	0.00166832648593819	0.0338085649415337	0.0274226944652188	O14786/O60462	2
GO:0021888	hypothalamus gonadotrophin-releasing hormone neuron development	2/116	15/28478	0.00166832648593819	0.0338085649415337	0.0274226944652188	O14786/O60462	2
GO:0061551	trigeminal ganglion development	2/116	15/28478	0.00166832648593819	0.0338085649415337	0.0274226944652188	O14786/O60462	2
GO:1903317	regulation of protein maturation	5/116	210/28478	0.00171934386918959	0.0341038991442274	0.0276622449938971	P35579/P06733/P13987/P05121/P0C0L5	5
GO:0033687	osteoblast proliferation	3/116	58/28478	0.00172605141177026	0.0341038991442274	0.0276622449938971	P06756/Q4V9L6/P17342	3
GO:0085029	extracellular matrix assembly	3/116	58/28478	0.00172605141177026	0.0341038991442274	0.0276622449938971	P08123/Q9Y6C2/O95967	3
GO:0071560	cellular response to transforming growth factor beta stimulus	7/116	422/28478	0.00174409463231623	0.0341756063902627	0.0277204079446869	P17813/P11021/P08123/P02452/Q9Y6C2/P18084/Q92743	7
GO:0021825	substrate-dependent cerebral cortex tangential migration	2/116	16/28478	0.00190159060773453	0.034682087161066	0.0281312229986315	O14786/O60462	2
GO:0035290	trunk segmentation	2/116	16/28478	0.00190159060773453	0.034682087161066	0.0281312229986315	O14786/O60462	2
GO:0036484	trunk neural crest cell migration	2/116	16/28478	0.00190159060773453	0.034682087161066	0.0281312229986315	O14786/O60462	2
GO:0036486	ventral trunk neural crest cell migration	2/116	16/28478	0.00190159060773453	0.034682087161066	0.0281312229986315	O14786/O60462	2
GO:0061042	vascular wound healing	2/116	16/28478	0.00190159060773453	0.034682087161066	0.0281312229986315	P43121/P05121	2
GO:0097490	sympathetic neuron projection extension	2/116	16/28478	0.00190159060773453	0.034682087161066	0.0281312229986315	O14786/O60462	2
GO:0097491	sympathetic neuron projection guidance	2/116	16/28478	0.00190159060773453	0.034682087161066	0.0281312229986315	O14786/O60462	2
GO:1902285	semaphorin-plexin signaling pathway involved in neuron projection guidance	2/116	16/28478	0.00190159060773453	0.034682087161066	0.0281312229986315	O14786/O60462	2
GO:1903054	negative regulation of extracellular matrix organization	2/116	16/28478	0.00190159060773453	0.034682087161066	0.0281312229986315	Q9Y6C2/Q12884	2
GO:0048660	regulation of smooth muscle cell proliferation	6/116	318/28478	0.00196388556390391	0.0352851613667479	0.0286203866088253	P09619/P17342/P21980/Q9UM47/P21964/P42224	6
GO:0071559	response to transforming growth factor beta	7/116	431/28478	0.00196442062438242	0.0352851613667479	0.0286203866088253	P17813/P11021/P08123/P02452/Q9Y6C2/P18084/Q92743	7
GO:0051851	modification by host of symbiont morphology or physiology	4/116	130/28478	0.00200086109652761	0.0356694861644133	0.0289321189026985	P04406/P23528/P23284/P26022	4
GO:0048738	cardiac muscle tissue development	7/116	434/28478	0.00204246890027876	0.0361395056907534	0.0293133596292954	P02545/P05556/P17813/P09619/P11413/Q96HC4/Q92629	7
GO:0048659	smooth muscle cell proliferation	6/116	322/28478	0.00209059276288698	0.0367170032652225	0.0297817776046356	P09619/P17342/P21980/Q9UM47/P21964/P42224	6
GO:0014032	neural crest cell development	4/116	133/28478	0.00217400804172806	0.0376070804063098	0.0305037341127785	P02751/P23528/O14786/O60462	4
GO:0044319	wound healing, spreading of cells	3/116	63/28478	0.00218885579758362	0.0376070804063098	0.0305037341127785	P21333/P08648/P16070	3
GO:0090505	epiboly involved in wound healing	3/116	63/28478	0.00218885579758362	0.0376070804063098	0.0305037341127785	P21333/P08648/P16070	3
GO:0007179	transforming growth factor beta receptor signaling pathway	6/116	327/28478	0.00225756162178452	0.0382334186089364	0.0310117675413557	P17813/P11021/P08123/Q9Y6C2/P18084/Q92743	6
GO:0071346	cellular response to interferon-gamma	6/116	327/28478	0.00225756162178452	0.0382334186089364	0.0310117675413557	P08670/P04406/P04439/P19320/P16070/P42224	6
GO:0090504	epiboly	3/116	64/28478	0.00228974139609469	0.0385033819158901	0.0312307393106756	P21333/P08648/P16070	3
GO:1990138	neuron projection extension	6/116	330/28478	0.00236246009672477	0.038738103814336	0.0314211261820648	P02751/P05556/Q13740/Q9NQC3/O14786/O60462	6
GO:0021648	vestibulocochlear nerve morphogenesis	2/116	18/28478	0.0024116615390444	0.038738103814336	0.0314211261820648	O14786/O60462	2
GO:0033690	positive regulation of osteoblast proliferation	2/116	18/28478	0.0024116615390444	0.038738103814336	0.0314211261820648	P06756/Q4V9L6	2
GO:0061550	cranial ganglion development	2/116	18/28478	0.0024116615390444	0.038738103814336	0.0314211261820648	O14786/O60462	2
GO:0072102	glomerulus morphogenesis	2/116	18/28478	0.0024116615390444	0.038738103814336	0.0314211261820648	P09619/Q9UM47	2
GO:2000535	regulation of entry of bacterium into host cell	2/116	18/28478	0.0024116615390444	0.038738103814336	0.0314211261820648	P06756/P02538	2
GO:0019362	pyridine nucleotide metabolic process	6/116	332/28478	0.00243440635526616	0.038738103814336	0.0314211261820648	P14618/P06733/P04406/P21589/P40261/P11413	6
GO:0046496	nicotinamide nucleotide metabolic process	6/116	332/28478	0.00243440635526616	0.038738103814336	0.0314211261820648	P14618/P06733/P04406/P21589/P40261/P11413	6
GO:1903670	regulation of sprouting angiogenesis	4/116	138/28478	0.0024851218255378	0.0392814923223342	0.0318618777211057	P14618/P04083/P08648/O14786	4
GO:0043534	blood vessel endothelial cell migration	5/116	230/28478	0.00255210133204367	0.0400730613130831	0.0325039326151537	P35579/P05556/P04083/P04792/O14786	5
GO:0014031	mesenchymal cell development	4/116	140/28478	0.00261770519816416	0.0406955770147285	0.0330088655490284	P02751/P23528/O14786/O60462	4
GO:2001234	negative regulation of apoptotic signaling pathway	7/116	454/28478	0.00262607477151137	0.0406955770147285	0.0330088655490284	P02545/P06733/P06756/P04792/P16070/O14786/P05121	7
GO:0048864	stem cell development	4/116	141/28478	0.00268578329542967	0.0410255254279174	0.0332764922448023	P02751/P23528/O14786/O60462	4
GO:0008228	opsonization	2/116	19/28478	0.00268822833388673	0.0410255254279174	0.0332764922448023	P26022/P0C0L5	2
GO:0050792	regulation of viral process	6/116	339/28478	0.00269927539719743	0.0410255254279174	0.0332764922448023	P09382/P23528/P23284/P26022/Q92692/P42224	6
GO:0060560	developmental growth involved in morphogenesis	7/116	460/28478	0.00282401120086625	0.0423097736158149	0.0343181675047587	P02751/P05556/Q13740/P24821/Q9NQC3/O14786/O60462	7
GO:0010742	macrophage derived foam cell differentiation	3/116	69/28478	0.0028373066237514	0.0423097736158149	0.0343181675047587	P06756/P04114/P42224	3
GO:0090077	foam cell differentiation	3/116	69/28478	0.0028373066237514	0.0423097736158149	0.0343181675047587	P06756/P04114/P42224	3
GO:0072524	pyridine-containing compound metabolic process	6/116	343/28478	0.00286002977697184	0.0423820662575015	0.0343768052797866	P14618/P06733/P04406/P21589/P40261/P11413	6
GO:0031032	actomyosin structure organization	6/116	344/28478	0.00290131630879383	0.0424865981504908	0.0344615928526479	P35579/P05556/P09619/O14786/P18084/Q99439	6
GO:0002576	platelet degranulation	5/116	237/28478	0.00290292235359743	0.0424865981504908	0.0344615928526479	P02751/P21333/P37802/Q9Y490/P05121	5
GO:0007157	heterophilic cell-cell adhesion via plasma membrane cell adhesion molecules	3/116	70/28478	0.0029556299732336	0.0425493167157941	0.0345124649336304	Q13740/P19320/P08648	3
GO:0021535	cell migration in hindbrain	2/116	20/28478	0.00297899054189026	0.0425493167157941	0.0345124649336304	P21333/P05556	2
GO:0021979	hypothalamus cell differentiation	2/116	20/28478	0.00297899054189026	0.0425493167157941	0.0345124649336304	O14786/O60462	2
GO:0038044	transforming growth factor-beta secretion	2/116	20/28478	0.00297899054189026	0.0425493167157941	0.0345124649336304	P02751/P06756	2
GO:0061041	regulation of wound healing	5/116	239/28478	0.00300925872289857	0.0427242660598354	0.0346543692829227	P35579/P04264/P04083/P05121/Q12884	5
GO:0060326	cell chemotaxis	7/116	467/28478	0.00306921281235939	0.0431683188328578	0.0350145479400791	P04083/P04792/P09619/P19320/P56199/O14786/P05121	7
GO:0006007	glucose catabolic process	3/116	71/28478	0.00307694891723027	0.0431683188328578	0.0350145479400791	P14618/P06733/P04406	3
GO:0003148	outflow tract septum morphogenesis	3/116	72/28478	0.00320128777038209	0.044619321646886	0.0361914806760908	P17813/O14786/O60462	3
GO:0021800	cerebral cortex tangential migration	2/116	21/28478	0.00328382995523264	0.044619321646886	0.0361914806760908	O14786/O60462	2
GO:0051709	regulation of killing of cells of other organism	2/116	21/28478	0.00328382995523264	0.044619321646886	0.0361914806760908	P04406/P02538	2
GO:0051883	killing of cells in other organism involved in symbiotic interaction	2/116	21/28478	0.00328382995523264	0.044619321646886	0.0361914806760908	P04406/P02538	2
GO:0072203	cell proliferation involved in metanephros development	2/116	21/28478	0.00328382995523264	0.044619321646886	0.0361914806760908	P09619/P42224	2
GO:0006733	oxidoreduction coenzyme metabolic process	6/116	353/28478	0.00329328607684734	0.044619321646886	0.0361914806760908	P14618/P06733/P04406/P21589/P40261/P11413	6
GO:0014033	neural crest cell differentiation	4/116	151/28478	0.00343456606023641	0.0459238362713445	0.0372495943828926	P02751/P23528/O14786/O60462	4
GO:0072376	protein activation cascade	4/116	151/28478	0.00343456606023641	0.0459238362713445	0.0372495943828926	P04264/P23142/P13987/P0C0L5	4
GO:0006734	NADH metabolic process	3/116	75/28478	0.00359266033516571	0.0459238362713445	0.0372495943828926	P14618/P06733/P04406	3
GO:0010755	regulation of plasminogen activation	2/116	22/28478	0.00360262907906794	0.0459238362713445	0.0372495943828926	P06733/P05121	2
GO:0021562	vestibulocochlear nerve development	2/116	22/28478	0.00360262907906794	0.0459238362713445	0.0372495943828926	O14786/O60462	2
GO:0021612	facial nerve structural organization	2/116	22/28478	0.00360262907906794	0.0459238362713445	0.0372495943828926	O14786/O60462	2
GO:0031581	hemidesmosome assembly	2/116	22/28478	0.00360262907906794	0.0459238362713445	0.0372495943828926	P02533/P13647	2
GO:0051818	disruption of cells of other organism involved in symbiotic interaction	2/116	22/28478	0.00360262907906794	0.0459238362713445	0.0372495943828926	P04406/P02538	2
GO:0051917	regulation of fibrinolysis	2/116	22/28478	0.00360262907906794	0.0459238362713445	0.0372495943828926	P05121/Q12884	2
GO:0070208	protein heterotrimerization	2/116	22/28478	0.00360262907906794	0.0459238362713445	0.0372495943828926	P08123/P02452	2
GO:1990791	dorsal root ganglion development	2/116	22/28478	0.00360262907906794	0.0459238362713445	0.0372495943828926	O14786/O60462	2
GO:0007162	negative regulation of cell adhesion	7/116	482/28478	0.00364938954958353	0.0462711370163773	0.0375312958462658	P23142/P04083/P24821/P09382/P02452/P05121/Q96S97	7
GO:0034341	response to interferon-gamma	6/116	363/28478	0.00377376422026438	0.0475935902459938	0.0386039598567918	P08670/P04406/P04439/P19320/P16070/P42224	6
GO:0061549	sympathetic ganglion development	2/116	23/28478	0.00393527112776179	0.0493678721900698	0.0400431097210848	O14786/O60462	2
