# Supplementary material for: Plasmatic Membrane Expression of Adhesion Molecules in Human Cardiac Progenitor/Stem Cells Might Explain Their Superior Cell Engraftment after Cell Transplantation
Source: Stem Cells Int. 2020 Oct 10;2020:8872009. doi: 10.1155/2020/8872009 (PMC7569451; doi:10.1155/2020/8872009)
Supplement: Supplementary 7 — Supplemental Table 6. GO biological processes were identified from the interactome analysis of bone marrow mesenchymal stem cells. [file 8872009.f7.txt]

ID	N	lor	pval?	name	
GO:0051260	43	502	1	protein homooligomerization	
GO:0043244	27	599	2	regulation of protein complex disassembly	
GO:0050728	14	-741	3	negative regulation of inflammatory response	
GO:1901532	17	-2275	4	regulation of hematopoietic progenitor cell differentiation	
GO:0033119	10	0.86	4	negative regulation of RNA splicing	
GO:0043149	21	-0.6	6	stress fiber assembly	
GO:1901879	22	581	7	regulation of protein depolymerization	
GO:0048661	16	676	7	positive regulation of smooth muscle cell proliferation	
GO:1901617	21	625	7	organic hydroxy compound biosynthetic process	
GO:0071805	12	711	8	potassium ion transmembrane transport	
GO:0071804	12	711	8	cellular potassium ion transport	
GO:0006813	12	711	8	potassium ion transport	
GO:0051828	30	464	11	entry into other organism involved in symbiotic interaction	
GO:0051496	12	-728	13	positive regulation of stress fiber assembly	
GO:0016236	32	439	13	macroautophagy	
GO:1901615	46	374	14	organic hydroxy compound metabolic process	
GO:0050953	10	842	14	sensory perception of light stimulus	
GO:0007601	10	842	14	visual perception	
GO:0034765	35	0.42	14	regulation of ion transmembrane transport	
GO:0006892	17	0.61	15	post-Golgi vesicle-mediated transport	
GO:0008213	22	-531	16	protein alkylation	
GO:0032640	11	734	16	tumor necrosis factor production	
GO:0031032	26	473	17	actomyosin structure organization	
GO:0030834	20	542	17	regulation of actin filament depolymerization	
GO:0051492	17	-573	19	regulation of stress fiber assembly	
GO:0043624	40	366	23	cellular protein complex disassembly	
GO:1903035	17	-538	24	negative regulation of response to wounding	
GO:0032233	14	-602	25	positive regulation of actin filament bundle assembly	
GO:0048660	26	434	27	regulation of smooth muscle cell proliferation	
GO:0060043	10	-0.63	34	regulation of cardiac muscle cell proliferation	
GO:0060038	10	-0.63	34	cardiac muscle cell proliferation	
GO:0070301	22	-475	34	cellular response to hydrogen peroxide	
GO:1903036	12	579	38	positive regulation of response to wounding	
GO:0003208	10	-631	43	cardiac ventricle morphogenesis	
GO:0042743	13	-563	44	hydrogen peroxide metabolic process	
GO:0030216	32	354	45	keratinocyte differentiation	
GO:0009913	40	317	46	epidermal cell differentiation	
GO:1903312	13	592	47	negative regulation of mRNA metabolic process	
GO:0031100	21	-432	49	organ regeneration	
